# Supplementary material for: Long-Term Benefits of Tailored Exercise in Severe Sarcoidosis: A Case Report
Source: Int J Environ Res Public Health. 2020 Dec 18;17(24):9512. doi: 10.3390/ijerph17249512 (PMC7766182; doi:10.3390/ijerph17249512)
Supplement: Supplementary file 1 [file ijerph-17-09512-s001.zip]

Archive with 7 entries (7 files):
- Video S1 -Modified Chest Fly.mp4
- Video S2 - Modified Lat pull down.mp4
- Video S3 - Russian belt squat.mp4
- Video S4 - Step Full Squat.mp4
- Video S5 - Lunges.mp4
- Video S7 - Burpee.mp4
- Videp S6 - Step Squat Jump.mp4
